# Supplementary material for: Optimization of Ultrasonic-Enzymatic-Assisted Extraction of Flavonoids from Sea Buckthorn (Hippophae rhamnoides L.) Pomace: Chemical Composition and Biological Activities
Source: Foods. 2025 May 8;14(10):1656. doi: 10.3390/foods14101656 (PMC12111566; doi:10.3390/foods14101656)
Supplement: Supplementary file 1 [file foods-14-01656-s001.zip]

Archive with 1 entries (1 files):
- foods-3578872-supplementary.pdf
